# Supplementary material for: Association of anti-diabetic drugs and covid-19 outcomes in patients with diabetes mellitus type 2 and chronic kidney disease: Nationwide registry analysis
Source: PLoS One. 2024 Mar 27;19(3):e0301056. doi: 10.1371/journal.pone.0301056 (PMC10971752; doi:10.1371/journal.pone.0301056)
Supplement: S1 Table — (XLSX) [file pone.0301056.s001.xlsx]

## Sheet: List1
S1_Table SARS-CoV-2 and COVID-19 outcomes and patient characteristics in groups depending on antidiabetic therapy (bolded=statistically significant differences)
bolded=statistically significant
	SGLT2 yes, N=447		SGLT2 no, N=7092		p	metformin yes, N=3016		metformin no, N=4523			Sulfonylureas yes, N=2884		Sulfonylureas no, N=4655			Dipeptidyl peptidase 4 (DPP-4) inhibitors yes, N=2463		Dipeptidyl peptidase 4 (DPP-4) inhibitors no, N=5076			Glucagon-like peptide-1 (GLP-1) analogues yes, N=596		Glucagon-like peptide-1 (GLP-1) analogues no, N=6943			Alpha glucosidase inhibitors yes, N=52		Alpha glucosidase inhibitors no, N=7487			Thiazolidinediones yes, N=400		Thiazolidinediones no, N=7139			repaglinide yes, N=505		repaglinide no, N = 7034			insulin yes, N=2004		insulin no, N=5535
	N	%	N	%		N	%	N	%	p	N	%	N	%	P	N	%	N	%	P	N	%	N	%	p	N	%	N	%	P	N	%	N	%	p	N	%	N	%	P	N	%	N	%	p
SARS-Cov-2 positive	53	0.119	1310	0.185	<0,001	496	0.164	867	0.192	0.003	543	0.188	820	0.176	0.184	426	0.173	937	0.185	0.218	105	0.176	1258	0.181	0.76	9	0.173	1354	0.181	0.885	69	0.173	1294	0.181	0.658	79	0.156	1284	0.183	0.141	400	0.2	963	0.174	0.011
COVID-19 hospitalized	16	0.036	715	0.101	<0,001	221	0.073	510	0.113	<0,001	310	0.107	421	0.09	0.015	223	0.091	508	0.1	0.189	42	0.07	689	0.099	0.023	5	0.096	726	0.097	0.984	36	0.09	695	0.097	0.629	48	0.095	683	0.097	0.88	239	0.119	492	0.089	<0,001
COVID-19 deaths	5	0.011	246	0.035	0.007	83	0.028	168	0.037	0.022	100	0.035	151	0.032	0.599	68	0.028	183	0.036	0.055	14	0.023	237	0.034	0.164	3	0.058	248	0.033	0.325	14	0.035	237	0.033	0.845	13	0.026	238	0.034	0.327	89	0.044	162	0.029	0.001
Sex, female	140	0.313	3094	0.436	<0,001	1274	0.422	1960	0.433	0.348	1253	0.434	1981	0.426	0.448	1033	0.419	2201	0.434	0.243	260	0.436	2974	0.428	0.709	22	0.423	3212	0.429	0.931	161	0.403	3073	0.43	0.272	226	0.448	3008	0.428	0.383	828	0.413	2406	0.435	0.095
Insulin yes	126	0.282	1878	0.265	0.428	468	0.155	1536	0.34	<0,001	241	0.084	1763	0.379	<0,001	460	0.187	1544	0.304	<0,001	229	0.384	1775	0.256	<0,001	9	0.173	1995	0.266	0.129	73	0.183	1931	0.27	<0,001	105	0.208	1899	0.27	0.002
ACEI yes	208	0.465	3207	0.452	0.589	1557	0.516	1858	0.411	<0,001	1329	0.461	2086	0.448	0.282	1142	0.464	2273	0.448	0.194	270	0.453	3145	0.453	0.998	20	0.385	3395	0.453	0.32	211	0.528	3204	0.449	0.002	211	0.418	3204	0.456	0.1	877	0.438	2538	0.459	0.107
ARB yes	34	0.076	583	0.082	0.646	208	0.069	409	0.09	<0,001	248	0.086	369	0.079	0.301	219	0.089	398	0.078	0.119	56	0.094	561	0.081	0.261	3	0.058	614	0.082	0.524	26	0.065	591	0.083	0.207	47	0.093	570	0.081	0.341	171	0.085	3700	0.668	0.506
SARS-CoV-2 vaccination dose 1	367	0.821	4672	0.659	<0,001	2118	0.702	2921	0.646	<0,001	1867	0.647	3172	0.681	0.002	1661	0.674	3378	0.665	0.442	482	0.809	4557	0.656	<0,001	32	0.615	5007	0.669	0.415	305	0.763	4734	0.663	<0,001	305	0.604	4734	0.673	0.001	1339	0.668	446	0.081	0.98
SARS-CoV-2 vaccination dose 2	352	0.787	4400	0.62	<0,001	2003	0.664	2749	0.608	<0,001	1758	0.61	2994	0.643	0.003	1564	0.635	3188	0.628	0.558	462	0.775	4290	0.618	<0,001	31	0.596	4721	0.631	0.609	289	0.723	4463	0.625	<0,001	287	0.568	4465	0.635	0.003	1264	0.631	3488	0.63	0.964
SARS-CoV-2 vaccination booster	186	0.416	2243	0.316	<0,001	1038	0.344	1391	0.308	<0,001	875	0.303	1554	0.334	0.006	798	0.324	1631	0.321	0.815	224	0.376	2205	0.318	0.003	13	0.25	2416	0.323	0.264	154	0.385	2275	0.319	0.006	141	0.279	2288	0.325	0.032	648	0.323	1781	0.322	0.897
Malignant neoplasms_C00_C99	60	0.134	1227	0.173	0.035	477	0.158	810	0.179	0.018	495	0.172	792	0.17	0.867	418	0.17	869	0.171	0.872	85	0.143	1202	0.173	0.057	14	0.269	1273	0.17	0.058	61	0.153	1226	0.172	0.32	101	0.2	1186	0.169	0.07	339	0.169	948	0.171	0.83
Hypertensive diseases _I10_I17	403	0.902	6620	0.933	0.01	2817	0.934	4206	0.93	0.489	2683	0.93	4340	0.932	0.735	2307	0.937	4716	0.929	0.221	566	0.95	6457	0.93	0.068	50	0.962	6973	0.931	0.39	380	0.95	6643	0.931	0.133	469	0.929	6554	0.932	0.793	1875	0.936	5148	0.93	0.399
Ischemic heart diseases _I20_I27	198	0.443	2542	0.358	<0,001	991	0.329	1749	0.387	<0,001	1072	0.372	1668	0.358	0.24	894	0.363	1846	0.364	0.953	239	0.401	2501	0.36	0.047	14	0.269	2726	0.364	0.156	109	0.273	2631	0.369	<0,001	174	0.345	2566	0.365	0.361	846	0.422	1894	0.342	<0,001
Cardiomyopathy_I42	1608	0.227	134	0.3	<0,001	590	0.196	1152	0.255	<0,001	698	0.242	1044	0.224	0.076	528	0.214	1214	0.239	0.017	140	0.235	1602	0.231	0.817	18	0.346	1724	0.23	0.048	37	0.093	1705	0.239	<0,001	142	0.281	1600	0.227	0.006	501	0.25	1241	0.224	0.019
Cerebrovascular diseases _I60_I71	84	0.188	1272	0.179	0.648	510	0.169	846	0.187	0.047	510	0.177	846	0.182	0.59	445	0.181	911	0.179	0.899	129	0.216	1227	0.177	0.015	9	0.173	1347	0.18	0.898	57	0.142	1299	0.182	0.046	92	0.182	1264	0.18	0.889	444	0.222	912	0.165	<0,001
Other circulatory diseases_I00_I09_I_I20_I100	354	0.792	5387	0.76	0.119	2184	0.724	3557	0.786	<0,001	2221	0.77	3520	0.756	0.168	1838	0.746	3903	0.769	0.03	460	0.772	5281	0.761	0.538	34	0.654	5707	0.762	0.068	254	0.635	5487	0.769	<0,001	378	0.749	5363	0.762	0.478	1615	0.806	4126	0.745	<0,001
Chronic lower respiratory diseases _J40_J49	98	0.219	1379	0.194	0.2	541	0.179	936	0.207	0.003	575	0.199	902	0.194	0.551	427	0.173	1050	0.207	<0,001	142	0.238	1335	0.192	0.007	8	0.154	1469	0.196	0.443	62	0.155	1415	0.198	0.034	107	0.212	1370	0.195	0.349	415	0.207	1062	0.192	0.141
Other chronic obstructive pulmonary disease _J46	77	0.172	966	0.136	0.032	377	0.125	666	0.147	0.006	408	0.141	635	0.136	0.536	311	0.126	732	0.144	0.034	104	0.174	939	0.135	0.008	5	0.096	1038	0.139	0.377	39	0.098	1004	0.141	0.015	85	0.168	958	0.136	0.043	290	0.145	753	0.136	0.336
	Mean	SD	mean	SD	p	Mean	SD	Mean	SD	p	Mean	SD	mean	SD	p	Mean	SD	Mean	SD	p	Mean	SD	Mean	SD	p	Mean	SD	Mean	SD	p	Mean	SD	mean	SD	P	Mean	SD	Mean	SD	p	mean	SD	mean	SD	P
age, years	67.97	8.839	73.6	9.283	<0,001	72.01	9.439	74.1	9.199	<0,001	75.24	8.567	72.04	9.606	<0,001	73.41	8.821	73.2	9.599	0.359	67.71	8.528	73.74	9.266	<0,001	77.65	7.963	73.24	9.354	<0,001	70.14	9.302	73.44	9.324	<0,001	75.14	9.163	73.13	9.351	<0,001	71.8	9.459	73.8	9.256	<0,001
DM duration, years	8.02	4.876	7.71	4.627	0.16	7.08	4.462	8.15	4.711	<0,001	7.68	4.14	7.75	4.928	0.488	7.89	4.422	7.65	4.744	0.037	9.44	4.911	7.58	4.589	<0,001	7.52	3.67	7.73	4.649	0.748	8.41	4.589	7.69	4.643	0.002	7.89	4.388	7.71	4.66	0.417	10.33	4.835	6.78	4.188	<0,001
